# Supplementary material for: A re-evaluation study and literature review on AD8 as a screening tool for dementia
Source: PLoS One. 2025 May 5;20(5):e0321570. doi: 10.1371/journal.pone.0321570 (PMC12052112; doi:10.1371/journal.pone.0321570)
Supplement: S1 Table — (XLSV) [file pone.0321570.s001.xlsx]

## Sheet: S1 Table. Raw data.
S1 Table. Raw data.
Participant number	Sex	Age	Years of Education	MMSE	CDR global score	CDR sum of boxes	AD8 score	DSM-5 Diagnosis
1	1	74	12	27	0.5	0.5	3	1
2	1	83	6	24	0.5	3	1	3
3	2	61	3	24	0.5	4	5	3
4	2	88	9	26	0.5	0.5	8	2
5	2	77	9	30	0.5	0.5	1	1
6	1	83	16	20	1	8	4	3
7	2	88	3	12	1	7	1	3
8	2	71	16	24	1	4	6	3
9	2	82	12	27	0	0	0	1
10	1	65	13	21	1	6	5	3
11	2	83	3	19	0.5	4.5	6	3
12	2	75	12	23	1	5.5	5	3
13	2	78	14	26	0.5	2.5	0	2
14	2	85	6	27	0.5	1.5	4	2
15	2	67	6	27	0.5	2.5	2	2
16	2	77	6	26	0.5	2.5	5	2
17	2	65	15	21	0.5	1	3	2
18	2	80	6	21	0.5	2.5	6	3
19	2	69	12	22	1	6	6	3
20	2	84	0	10	1	9	4	3
21	1	69	12	19	2	11	7	3
22	2	77	0	23	0.5	1.5	2	2
23	1	84	6	25	0.5	2	3	2
24	2	84	6	23	0.5	3	3	3
25	2	80	14	24	1	4.5	7	3
26	1	83	20	19	0.5	5.5	5	3
27	2	59	13	30	0.5	0.5	3	2
28	2	88	6	7	1	9	6	3
29	2	76	6	19	1	5	5	3
30	2	59	12	2	2	8	5	3
31	1	57	18	14	1	7	2	3
32	2	79	14	9	2	12	4	3
33	1	84	16	14	0.5	4	7	3
34	2	83	6	20	0.5	1.5	1	2
35	2	74	6	17	1	5.5	4	3
36	1	82	9	25	0.5	1.5	1	2
37	2	74	6	28	0.5	4.5	3	3
38	2	79	0	16	0.5	2.5	4	2
39	2	79	12	29	0	0	2	1
40	2	64	16	29	0	0	0	1
41	2	83	12	26	0	0	0	1
42	2	63	18	29	0	0	0	1
43	2	67	18	29	0	0	1	1
44	2	61	12	30	0	0	0	1
45	1	56	16	27	0	0	4	1
46	2	52	18	30	0	0	0	1
47	2	58	16	29	0	0	0	1
48	2	53	16	29	0	0	1	1
49	2	66	12	28	0	0	0	1
50	2	67	16	30	0	0	1	1
51	1	76	12	29	0.5	1.5	5	2
52	1	71	12	27	0	0	2	1
53	1	83	16	29	0.5	0.5	3	2
54	2	59	14	29	0	0	1	1
55	2	63	9	23	0.5	1	4	2
56	2	75	14	23	0.5	2.5	1	3
57	2	82	12	22	1	6	8	3
58	2	85	0	17	0.5	4	7	3
59	2	75	6	21	0.5	0.5	3	2
60	2	73	16	23	0.5	1.5	3	2
61	2	87	9	14	1	6	8	3
62	2	67	12	28	0.5	0.5	2	1
63	2	69	15	26	1	5.5	4	2
64	2	67	16	13	1	6.5	8	3
65	2	70	9	26	0.5	2.5	7	3
66	2	71	12	28	0.5	1.5	4	2
67	2	72	9	29	0.5	2	4	1
68	2	72	12	29	0	0	1	1
69	2	66	14	29	0	0	1	1
70	1	75	18	30	0	0	0	1
71	2	54	16	29	0.5	0.5	0	1
72	1	72	6	25	0	0	1	1
73	2	64	9	28	0	0	0	1
74	1	67	14	28	0.5	0.5	2	1
75	2	63	14	29	0.5	0.5	0	1
76	2	70	12	26	0.5	2.5	7	2
77	2	71	9	29	0.5	0.5	0	1
78	1	74	7	17	1	8	6	3
79	1	52	16	27	0.5	1	3	1
80	2	79	16	28	0.5	2	1	1
81	2	54	20	29	0	0	0	1
82	2	55	12	28	0.5	0.5	0	1
83	1	73	20	29	0.5	0.5	2	2
84	2	59	12	30	0.5	0.5	2	1
85	2	76	9	25	0.5	0.5	3	1
86	2	80	16	27	0.5	0.5	3	2
87	1	76	6	21	0.5	1.5	2	3
88	2	70	6	24	0.5	1	3	2
89	2	58	18	29	0.5	0.5	1	1
90	1	63	20	29	0	0.5	2	1
91	2	70	11	24	0.5	0.5	3	2
92	2	81	12	29	0	0	1	1
93	1	82	16	27	0.5	0.5	0	2
94	2	66	16	29	0.5	1	0	1
95	2	71	12	28	0.5	0.5	1	1
96	1	73	12	27	0.5	0.5	0	1
97	1	72	18	30	0	0	0	1
98	2	66	12	29	0	0.5	1	1
99	2	64	6	23	0.5	0.5	1	2
100	1	67	9	26	0.5	0.5	0	1
101	2	60	12	30	0	0	0	1
102	1	75	16	30	0.5	0.5	3	1
103	1	58	15	29	0	0	0	1
104	2	52	18	28	0	0	0	1
105	2	65	10.5	29	0	0	2	1
106	2	53	20	28	0	0	0	1
107	2	75	12	25	0.5	1.5	4	2
108	1	75	16	29	0	0	0	1
109	2	54	16	29	0	0	0	1
110	1	61	12	30	0.5	0.5	0	1
111	2	61	11	27	0.5	0.5	0	1
112	2	68	12	23	0.5	0.5	0	2
113	1	52	20	27	0	0	1	1
114	2	76	12	29	0	0	0	1
115	2	73	6	28	0	0	0	1
116	2	62	9	29	0	0	1	1
117	2	77	0.5	17	0.5	1	5	1
118	2	53	18	30	0	0	0	1
